# Supplementary material for: Plasma microRNAs, miR-223, miR-21 and miR-218, as Novel Potential Biomarkers for Gastric Cancer Detection
Source: PLoS One. 2012 Jul 30;7(7):e41629. doi: 10.1371/journal.pone.0041629 (PMC3408505; doi:10.1371/journal.pone.0041629)
Supplement: Table S2 — The concentration values of the four miRNAs measured in the plasma of subjects. (XLSX) [file pone.0041629.s003.xlsx]

## Sheet: Sheet1
	The concentrations of plasma miR-223 (amol/ul)
	experiment 1	experiment 2	experiment 3
GC NO.	concentrations	concentrations	concentrations	mean concentrations
1	0.00969787	0.00578614	0.00539034	0.00695812
2	0.0405762	0.0315742	0.0171433	0.0297646
3	0.0208267	0.0092711	0.00424926	0.011449
4	0.0216732	0.0078879	0.000625759	0.0100623
5	0.0129789	0.0200429	0.0152039	0.0160752
6	0.00245874	0.00156539	0.0020422	0.00202211
7	0.00335186	0.011853	0.00432847	0.00651111
8	0.0219792	0.0104327	0.00322589	0.0118792
9	0.00763595	0.00511541	0.00628402	0.00634513
10	0.00556837	0.00920295	0.00059758	0.00512297
11	0.00940197	0.00562203	0.00908021	0.00803474
12	0.00917583	0.00506659	0.00663193	0.00695812
13	0.00472712	0.00743582	0.00625085	0.00613793
14	0.00380256	0.00238725	0.00239082	0.00286021
15	0.0168649	0.0276477	0.0214736	0.0219954
16	0.0155503	0.00663721	0.00901837	0.010402
17	0.0174342	0.0116708	0.0112949	0.0134666
18	0.00737027	0.0120114	0.00824751	0.00920974
19	0.00277294	0.00170023	0.0024803	0.00231782
20	0.00245874	0.00368926	0.00487902	0.00367567
21	0.00255868	0.00173957	0.0017905	0.00202958
22	0.0106426	0.0051041	0.0111782	0.00897497
23	0.00231782	0.00332231	0.000493697	0.00204461
24	0.0886965	0.0290487	0.0223009	0.046682
25	0.00557248	0.0023697	0.00200273	0.00331497
26	0.0211519	0.0104173	0.0181008	0.0165567
27	0.0160515	0.0223223	0.00338979	0.0139212
28	0.0151987	0.0222566	0.0118497	0.016435
29	0.0101368	0.00470624	0.00713766	0.0073269
30	0.0159806	0.00594188	0.00860027	0.0101743
31	0.0107135	0.00495568	0.00281266	0.00616061
32	0.000660789	0.00151204	0.00115217	0.00110833
33	0.00491925	0.00557248	0.00252646	0.0043394
34	0.00355565	0.00540644	0.003631	0.00419769
35	0.00496666	0.00436186	0.0033111	0.00421321
36	0.00504793	0.00516471	0.00233407	0.00418224
37	0.00440065	0.00652072	0.00605708	0.00565948
38	0.0107214	0.00968357	0.0103438	0.0102496
39	0.00258715	0.00507032	0.00361633	0.00375794
40	0.0105177	0.0088762	0.00783063	0.00907485
41	0.00698383	0.00461342	0.0040001	0.00519912
42	0.0100623	0.00577761	0.00663273	0.00749088
43	0.00475861	0.00281001	0.00470344	0.00409069
44	0.00405164	0.00595944	0.00535782	0.00512297
45	0.00368926	0.00495933	0.00209733	0.00358197
46	0.00519145	0.00431068	0.0037584	0.00442018
47	0.0258524	0.018978	0.0204295	0.0217533
48	0.00409371	0.00245512	0.00203179	0.00286021
49	0.0108327	0.0092711	0.0121555	0.0107531
50	0.00561788	0.00499606	0.00706762	0.00589385
51	0.0096053	0.00720362	0.00738437	0.00806443
52	0.00223059	0.00117572	0.00167561	0.00169397
53	0.00604357	0.00509658	0.00868353	0.00660789
54	0.00183447	0.00228219	0.000946544	0.00168774
55	0.00554786	0.00430432	0.00603552	0.0052959
56	0.0207195	0.018992	0.0191444	0.0196186
57	0.0051419	0.00828149	0.00706948	0.00683095
58	0.0020416	0.00137173	0.00161266	0.00167533
59	0.0107372	0.00801697	0.00787438	0.0088762
60	0.011585	0.0073107	0.00822862	0.00904143
61	0.00436508	0.006008	0.00593022	0.00543443
62	0.00109371	0.00117572	0.000465102	0.000911511
63	0.00830597	0.00771523	0.00628625	0.00743582
64	0.00894193	0.0064442	0.00999562	0.00846058
65	0.00277294	0.00441366	0.00215381	0.00311347
66	0.00357933	0.0031808	0.00502393	0.00392802
67	0.00743582	0.00549491	0.003554	0.00549491
68	0.00856105	0.00599914	0.00662445	0.00706155
69	0.0051419	0.00352431	0.00454549	0.0044039
70	0.00912183	0.00750748	0.00686045	0.00782992
NC NO.
1	0.000612888	0.000541842	0.000641034	0.000598588
2	0.00502193	0.00546257	0.00302287	0.00450246
3	0.00431068	0.00228219	0.00205129	0.00288139
4	0.0018183	0.00336673	0.00235628	0.00251377
5	0.0015735	0.00195031	0.000812691	0.0014455
6	0.00109614	0.000819639	0.000719722	0.000878499
7	0.00212458	0.0016667	0.00134719	0.00171282
8	0.00116794	0.000871398	0.00057679	0.000872042
9	0.000450246	0.00034294	0.000290162	0.000361116
10	0.00196621	0.00264896	0.00362425	0.00274647
11	0.00235054	0.00212144	0.00320971	0.00256057
12	0.00282664	0.00196186	0.00167043	0.00215298
13	0.00244969	0.00362183	0.00584367	0.00397173
14	0.00243887	0.00170904	0.00180756	0.00198516
15	0.00414232	0.00421321	0.00405311	0.00413621
16	0.00224876	0.00287078	0.00324235	0.0027873
17	0.00227547	0.00239961	0.00300663	0.00256057
18	0.00126481	0.000987111	0.000952665	0.00106819
19	0.000764159	0.00138189	0.00143354	0.00119319
20	0.00277908	0.00237845	0.00249588	0.00255114
21	0.00137579	0.00117572	0.00134504	0.00129885
22	0.00162062	0.00109938	0.0012054	0.00130847
23	0.00216892	0.00231612	0.0019739	0.00215298
24	0.00209809	0.002647	0.00136615	0.00203708
25	0.00185488	0.00264505	0.00309722	0.00253238
26	0.00191467	0.00135463	0.00114792	0.00147241
27	0.00240315	0.00312037	0.00286927	0.0027976
28	0.00113314	0.000988569	0.000932824	0.00101818
29	0.00100549	0.000817224	0.000901751	0.000908154
30	0.00194027	0.001591	0.00183976	0.00179035
31	0.000611984	0.000990029	0.000855092	0.000819035
32	0.000481512	0.000562203	0.000374421	0.000472712
33	0.000385624	0.00054666	0.000506933	0.000479739
34	0.000573514	0.000397173	0.000308285	0.000426324
35	0.00196476	0.00168152	0.00125159	0.00163262
36	0.000959822	0.000605249	0.000500915	0.000688662
37	0.00380536	0.00519912	0.00575327	0.00491925
38	0.00443651	0.00553968	0.00338252	0.00445291
39	0.00344462	0.00495933	0.00307972	0.00382789
40	0.00500344	0.00370563	0.00369957	0.00413621
41	0.00240492	0.00141908	0.00133345	0.00171915
42	0.000903476	0.00115253	0.0011133	0.00105644
43	0.000904143	0.00108968	0.00104946	0.00101443
44	0.00167162	0.00108647	0.0014368	0.0013983
45	0.000696839	0.000970502	0.000640408	0.00076925
46	0.00134369	0.00105488	0.00120753	0.00120203
47	0.000849812	0.00058982	0.000596093	0.000678575
48	0.0018922	0.00131718	0.00176129	0.00165689
49	0.000974808	0.00130173	0.00127674	0.00118442
50	0.00197347	0.00121451	0.00198853	0.00172551
51	0.00305432	0.0014149	0.00139902	0.00195608
52	0.00127417	0.00108088	0.00133175	0.00122893
53	0.00243528	0.00270026	0.00186943	0.00233499
54	0.00292422	0.00181696	0.00247359	0.00240492
55	0.00285178	0.0022273	0.00210912	0.00239607
56	0.00268635	0.00211831	0.0024101	0.00240492
57	0.00141699	0.00113901	0.0011308	0.00122893
58	0.00171156	0.00137985	0.00161169	0.0015677
59	0.00209655	0.00163383	0.00211625	0.00194888
60	0.00284337	0.00227883	0.00236368	0.00249529
61	0.00228219	0.00161108	0.00159797	0.00183041
62	0.00169522	0.00238725	0.00128857	0.00179035
63	0.0051419	0.00251192	0.000926805	0.00286021
64	0.00816019	0.00595944	0.00637323	0.00683095
65	0.00340419	0.00210585	0.00189345	0.00246783
66	0.00115764	0.0012912	0.00111756	0.0011888
67	0.000921654	0.000697868	0.000739876	0.000786466
68	0.00236097	0.00329789	0.00331012	0.00298966
69	0.00220604	0.00183312	0.00211735	0.00205217
70	0.000946461	0.00135864	0.0010818	0.00112897

## Sheet: Sheet2
	The concentrations of plasma miR-21 (amol/ul)
	experiment 1	experiment 2	experiment 3
GC NO.	concentrations	concentrations	concentrations	mean concentrations
1	0.201217	0.247495	0.154523	0.201079
2	0.767408	1.21006	0.61844	0.865304
3	0.412119	0.766878	0.230556	0.469851
4	0.855213	0.659324	0.207277	0.573938
5	0.264262	0.396772	0.261079	0.307371
6	0.11116	0.155664	0.101494	0.122773
7	0.148529	0.120923	0.175827	0.148426
8	0.266828	0.421321	0.415165	0.367771
9	0.080594	0.110854	0.122819	0.104756
10	0.47638	0.761605	0.581547	0.606511
11	0.19547	0.12084	0.0769614	0.13109
12	0.024109	0.0138339	0.027003	0.0216486
13	0.0515367	0.0397594	0.0372993	0.0428652
14	0.0211029	0.0268305	0.0170125	0.0216486
15	0.0425998	0.0339247	0.0382327	0.0382524
16	0.039486	0.0355299	0.0483642	0.0411267
17	0.0439433	0.0351156	0.036493	0.0385173
18	0.0391604	0.031532	0.023253	0.0313151
19	0.0312935	0.0396225	0.00979782	0.0269046
20	0.00703506	0.0102822	0.0104771	0.0092648
21	0.115619	0.160352	0.226458	0.167476
22	0.0139105	0.0153425	0.0343624	0.0212051
23	0.868894	1.16822	0.567768	0.868295
24	0.401177	0.285101	0.24222	0.309499
25	0.00757935	0.00680587	0.00634469	0.00690997
26	0.0130639	0.0136349	0.0463303	0.024343
27	0.0406752	0.028236	0.0523589	0.0404234
28	0.00487689	0.00349464	0.00424196	0.00420449
29	0.013374	0.0257423	0.0260541	0.0217235
30	0.0434608	0.0321915	0.0635632	0.0464052
31	0.00752204	0.00684354	0.0129535	0.00910635
32	0.00622195	0.00446462	0.0076221	0.00610289
33	0.0534932	0.0601095	0.169764	0.0944554
34	0.0198049	0.029308	0.0262194	0.0251108
35	0.0540497	0.0478027	0.0331068	0.0449864
36	0.0551803	0.0559857	0.0648596	0.0586752
37	0.191597	0.276766	0.151754	0.206706
38	0.00701567	0.012717	0.00994474	0.00989247
39	0.0147101	0.0276004	0.0104916	0.0176007
40	0.108883	0.185227	0.0964563	0.130189
41	0.0186767	0.0126732	0.0141721	0.015174
42	0.0598198	0.100785	0.0536752	0.0714267
43	0.060151	0.0631712	0.0467339	0.0566854
44	0.088952	0.0684354	0.0453846	0.0675907
45	0.0408721	0.0469527	0.041661	0.0431619
46	0.0562567	0.0472778	0.056282	0.0532722
47	0.03186	0.0475723	0.028415	0.0359491
48	0.711807	0.441256	0.311013	0.488025
49	0.22316	0.384641	0.124003	0.243935
50	0.138626	0.181057	0.191488	0.17039
51	0.0501683	0.0764237	0.0440518	0.0568813
52	0.0255301	0.0279646	0.047859	0.0337845
53	0.129294	0.206563	0.159686	0.165181
54	0.0423945	0.052001	0.0328758	0.0424238
55	0.119348	0.0941301	0.09329	0.102256
56	0.409286	0.421321	0.517125	0.449244
57	0.120174	0.0870695	0.0830492	0.0967643
58	0.0934183	0.0644036	0.103928	0.0872499
59	0.0140068	0.0228457	0.0120901	0.0163142
60	0.12109	0.154487	0.199869	0.158482
61	0.0953723	0.0599024	0.0932736	0.0828494
62	0.0521088	0.119926	0.115269	0.095768
63	0.18651	0.32392	0.186867	0.232432
64	0.0873101	0.0688617	0.110132	0.088768
65	0.0623914	0.0962317	0.0352553	0.0646261
66	0.039732	0.0709355	0.0410887	0.0505854
67	0.0787252	0.0593265	0.0473231	0.0617916
68	0.0453604	0.0565681	0.0363297	0.0460861
69	0.223314	0.310355	0.130749	0.221473
70	0.0478027	0.0398693	0.0625216	0.0500645
NC NO.
1	0.0377883	0.0502722	0.0303159	0.0394588
2	0.109794	0.204295	0.108733	0.14094
3	0.108816	0.052001	0.0955699	0.0854623
4	0.0754977	0.0748063	0.0898154	0.0800398
5	0.0614417	0.059163	0.0732737	0.0646261
6	0.0519243	0.079325	0.0522168	0.0611554
7	0.0679059	0.0586347	0.0975689	0.0747032
8	0.0466385	0.042132	0.0275813	0.038784
9	0.0156992	0.0351156	0.02272	0.0245116
10	0.144009	0.119183	0.0901881	0.117794
11	0.0036248	0.00612821	0.00681249	0.00552183
12	0.00402008	0.00569598	0.0041767	0.00463092
13	0.00351641	0.00507252	0.00506624	0.00455172
14	0.00698186	0.00998161	0.00369504	0.00688617
15	0.0114587	0.00824502	0.0109097	0.0102045
16	0.00647154	0.0100023	0.00483621	0.00710335
17	0.00381996	0.00559084	0.00744294	0.00561792
18	0.00377802	0.00597373	0.0030812	0.00427765
19	0.00469203	0.00410417	0.00490615	0.00456745
20	0.0159469	0.0253021	0.0185359	0.0199283
21	0.0163593	0.0141233	0.0208821	0.0171215
22	0.0189363	0.0139201	0.0239133	0.0189232
23	0.0495832	0.0483	0.0107109	0.036198
24	0.00410417	0.00378063	0.0043853	0.00409003
25	0.00271096	0.00307796	0.00374932	0.00317941
26	0.0027926	0.00202052	0.00213104	0.00231472
27	0.0034778	0.00542365	0.00438198	0.00442781
28	0.0034325	0.00598198	0.00134796	0.00358748
29	0.00607768	0.00500991	0.00690796	0.00599852
30	0.00907499	0.00933539	0.00596885	0.00812641
31	0.0151845	0.0255125	0.00858454	0.0164272
32	0.0106726	0.00703506	0.0100868	0.0092648
33	0.0196552	0.0136631	0.00606307	0.0131271
34	0.00716735	0.0101343	0.00828404	0.00852856
35	0.022673	0.0234527	0.0136592	0.0199283
36	0.0231312	0.0150281	0.0178322	0.0186639
37	0.0211029	0.0268675	0.0324654	0.026812
38	0.0243766	0.0245454	0.0218742	0.0235988
39	0.00944554	0.00680117	0.00627274	0.00750649
40	0.00676373	0.0103463	0.00449617	0.00720206
41	0.00345627	0.00418135	0.00569172	0.00444311
42	0.00549902	0.00346343	0.00422963	0.00439736
43	0.0378585	0.0519293	0.0169491	0.035579
44	0.0194931	0.0130279	0.0219464	0.0181558
45	0.034325	0.0465977	0.0190418	0.0333215
46	0.0316846	0.0252672	0.0263076	0.0277531
47	0.020785	0.0292474	0.0255602	0.0251975
48	0.021889	0.0304626	0.0283622	0.0269046
49	0.0234689	0.025007	0.00809825	0.018858
50	0.022767	0.0269046	0.0389222	0.0295313
51	0.0171807	0.0270349	0.0178818	0.0206991
52	0.00829638	0.0129651	0.00559035	0.00895061
53	0.0770591	0.0608607	0.0286522	0.055524
54	0.0165067	0.01057	0.0333302	0.0201356
55	0.0359243	0.0508303	0.0418408	0.0428652
56	0.0303787	0.0485004	0.0718336	0.0502376
57	0.130549	0.10791	0.104117	0.114192
58	0.0200663	0.0143294	0.0147161	0.0163706
59	0.0240924	0.0380418	0.0280012	0.0300451
60	0.032236	0.0519293	0.0101048	0.0314234
61	0.026082	0.0375463	0.0423745	0.0353343
62	0.0801503	0.0542365	0.0380323	0.0574731
63	0.0176128	0.0285298	0.0268865	0.024343
64	0.0430727	0.0321028	0.0178026	0.0309927
65	0.0755846	0.0482334	0.0590162	0.0609447
66	0.109561	0.121341	0.115239	0.11538
67	0.0444005	0.0392958	0.0142202	0.0326388
68	0.0136161	0.0184589	0.019824	0.0172997
69	0.0252672	0.0423653	0.0144858	0.0273728
70	0.0228142	0.0160573	0.00940027	0.0160906

## Sheet: Sheet3
	The concentrations of plasma miR-218 (amol/ul)
	experiment 1	experiment 2	experiment 3
GC NO.	concentrations	concentrations	concentrations	mean concentrations
1	0.0603066	0.0755184	0.102581	0.0794686
2	0.122027	0.190921	0.139666	0.150871
3	0.274446	0.152692	0.143909	0.190349
4	0.137271	0.10347	0.0692051	0.103315
5	0.0810938	0.0595875	0.0413271	0.0606694
6	0.140815	0.204402	0.0473001	0.130839
7	0.194242	0.166318	0.351854	0.237471
8	0.361649	0.264348	0.25614	0.294045
9	0.0999626	0.0667806	0.129568	0.0987705
10	0.350964	0.274858	0.474693	0.366838
11	0.554076	0.328554	0.730485	0.537705
12	0.0614477	0.0705376	0.10464	0.078875
13	0.0290539	0.0463869	0.00524294	0.0268946
14	0.104406	0.0640347	0.0535748	0.074005
15	0.223981	0.175017	0.0780051	0.159001
16	0.0975196	0.0868851	0.0286411	0.0710153
17	0.0512128	0.0857847	0.0443298	0.0604424
18	0.151438	0.161525	0.0608837	0.124615
19	0.154303	0.207024	0.188708	0.183345
20	0.300059	0.453212	0.0117386	0.255003
21	0.147959	0.2111	0.116161	0.158406
22	0.140288	0.378574	0.324469	0.28111
23	0.295593	0.333019	0.39624	0.341617
24	0.127641	0.186395	0.219748	0.177928
25	0.324393	0.289452	0.541632	0.385159
26	0.131232	0.10347	0.137745	0.124149
27	0.100639	0.067688	0.0423357	0.070221
28	0.426506	0.296926	0.26371	0.329047
29	0.286	0.27424	0.276791	0.279011
30	0.48485	0.376592	0.0043127	0.288585
31	0.152463	0.13758	0.0923076	0.12745
32	0.260804	0.387476	0.498566	0.382282
33	0.136041	0.153841	0.406685	0.232189
34	0.436536	0.149184	0.659724	0.415148
35	0.290104	0.253668	0.174003	0.239258
36	0.140183	0.144559	0.263235	0.182659
37	0.258081	0.381995	0.477065	0.37238
38	0.29916	0.269754	0.410855	0.32659
39	0.151552	0.139763	0.156237	0.149184
40	0.13758	0.246913	0.228714	0.204402
41	0.409583	0.270767	0.295753	0.325367
42	0.323422	0.271784	0.884646	0.493284
43	0.242873	0.162862	0.114223	0.17332
44	0.235697	0.177129	0.315793	0.242873
45	0.453212	0.526929	0.0181663	0.332769
46	0.302998	0.531691	0.383053	0.405914
47	0.369322	0.534489	0.369964	0.424592
48	0.503749	0.306425	0.362761	0.390978
49	0.304364	0.256153	0.245716	0.268744
50	0.381995	0.240157	0.160259	0.260804
51	0.126403	0.199108	0.164176	0.163229
52	0.271784	0.300059	0.472401	0.348081
53	0.381423	0.372939	0.362779	0.37238
54	0.471584	0.288801	0.665015	0.475133
55	0.32659	0.530099	0.436332	0.431007
56	0.276097	0.286	0.716462	0.426187
57	0.329294	0.486671	0.669445	0.495137
58	0.248398	0.350964	0.231417	0.276926
59	0.299609	0.507541	0.505406	0.437519
60	0.329788	0.429072	0.213589	0.32415
61	0.537705	0.32415	0.0854074	0.315754
62	0.131725	0.153957	0.291824	0.192502
63	0.526534	0.453212	0.327899	0.435882
64	0.488499	0.377157	0.276898	0.380852
65	0.160559	0.121388	0.471677	0.251208
66	0.439491	0.390685	0.462844	0.431007
67	0.20625	0.151665	0.146681	0.168199
68	0.239797	0.144559	0.307008	0.230455
69	0.303453	0.432626	0.419399	0.385159
70	0.253858	0.440812	0.133	0.27589
NC NO.
1	0.32757	0.270159	0.967725	0.521818
2	0.620031	0.581312	0.880167	0.693837
3	0.122485	0.133515	0.417458	0.224486
4	0.503749	0.874078	0.489251	0.622359
5	0.403789	0.320044	0.471295	0.398376
6	0.279639	0.440812	0.422104	0.380852
7	0.261	0.310123	0.580031	0.383718
8	0.295593	0.468062	0.324552	0.362735
9	0.50716	0.384294	0.382322	0.424592
10	0.239079	0.152921	0.323089	0.238363
11	0.308963	0.258274	0.383583	0.31694
12	0.163842	0.238363	0.246472	0.216226
13	0.0667305	0.0993648	0.0832806	0.0831253
14	0.139658	0.178596	0.217534	0.178596
15	0.240878	0.170868	0.236931	0.216226
16	0.133515	0.207646	0.172983	0.171381
17	0.154535	0.233937	0.0283104	0.138927
18	0.142728	0.249331	0.198584	0.196881
19	0.157814	0.213968	0.110617	0.1608
20	0.344963	0.267137	0.771185	0.461095
21	0.0794686	0.308268	0.48127	0.289669
22	0.415771	0.297594	0.270083	0.327816
23	0.370154	0.25673	0.22919	0.285358
24	0.584371	0.678913	0.596808	0.620031
25	1.00942	0.542972	0.608636	0.720342
26	0.473001	0.733421	0.437215	0.547879
27	0.258081	0.478709	0.575766	0.437519
28	0.291193	0.532489	0.4645	0.429394
29	0.541752	0.699058	0.856365	0.699058
30	0.395697	0.40805	0.105247	0.302998
31	0.706435	0.574811	0.490366	0.590537
32	0.471938	0.300059	0.147278	0.306425
33	0.430038	0.29163	0.769321	0.496996
34	0.306195	0.446132	0.26869	0.340339
35	0.505262	0.524564	0.472384	0.500737
36	0.516756	0.328308	0.559121	0.468062
37	1.00338	0.608973	0.297198	0.636517
38	0.547058	0.552002	0.796227	0.631762
39	0.874734	0.659348	0.726381	0.753488
40	0.608517	0.965736	0.799104	0.791119
41	0.588328	0.763726	0.38666	0.579571
42	0.424592	0.294045	0.526806	0.415148
43	0.400473	0.277966	0.521178	0.399872
44	1.05349	0.613096	0.00814856	0.558246
45	0.286215	0.522601	0.627312	0.478709
46	0.644199	0.568382	1.14305	0.78521
47	0.973734	0.666805	0.0658859	0.568809
48	0.229937	0.254049	0.204792	0.229592
49	1.11109	0.562447	1.4236	1.03238
50	0.857204	0.597664	1.79695	1.08394
51	0.602614	0.612178	1.07124	0.76201
52	0.194096	0.130154	0.0741972	0.132816
53	0.246728	0.155932	0.172686	0.191782
54	0.199257	0.220648	0.295184	0.238363
55	0.227877	0.128217	0.247985	0.20136
56	0.477276	0.257887	0.153612	0.296258
57	0.382569	0.328801	0.344685	0.352018
58	0.209209	0.145102	0.179473	0.177928
59	0.255194	0.214933	0.286326	0.252151
60	0.350175	0.277758	0.655428	0.427787
61	0.278175	0.450839	0.392323	0.373779
62	0.445129	0.291193	0.0460894	0.260804
63	0.181567	0.144885	0.385962	0.237471
64	1.01549	0.737834	0.375537	0.70962
65	0.418272	0.256345	0.873329	0.515982
66	0.625166	1.08394	0.0166202	0.575242
67	0.49588	0.918421	0.452778	0.622359
68	1.30154	0.855919	1.30835	1.15527
69	0.450839	0.474422	0.427257	0.450839
70	1.07746	0.735624	0.299877	0.70432

## Sheet: Sheet4
	The concentrations of plasma miR-25 (amol/ul)
	experiment 1	experiment 2	experiment 3
GC NO.	concentrations	concentrations	concentrations	mean concentrations
1	0.00661372	0.0120471	0.0115758	0.0100789
2	0.0172948	0.0115243	0.00882271	0.0125473
3	0.0106084	0.00282583	0.00118483	0.00487301
4	0.0395896	0.0271121	0.0547994	0.0405003
5	0.00703754	0.00770191	0.00217832	0.00563926
6	0.00782823	0.00637838	0.00306783	0.00575815
7	0.0064782	0.00874001	0.0155487	0.0102556
8	0.00570031	0.00779934	0.0104531	0.00798424
9	0.00279053	0.00455276	0.00643662	0.0045933
10	0.0105302	0.00696506	0.00596292	0.00781939
NC NO.
1	0.0118615	0.0148622	0.00766435	0.0114627
2	0.00624306	0.00616052	0.0119692	0.00812427
3	0.00545294	0.00542479	0.00512453	0.00533409
4	0.00805131	0.00588447	0.00184545	0.00526041
5	0.00465833	0.00854827	0.00518359	0.00613006
6	0.0376204	0.0261087	0.00472678	0.0228186
7	0.00833604	0.00554647	0.00861699	0.00749983
8	0.0190962	0.0132921	0.00199977	0.0114627
9	0.0074996	0.0107029	0.000971267	0.00639126
10	0.00633139	0.0050981	0.00531273	0.00558074
